# Supplementary material for: A Glimpse into the Role and Effectiveness of Splenectomy for Isolated Metachronous Spleen Metastasis of Colorectal Cancer Origin: Long-Term Survivals Can Be Achieved
Source: J Clin Med. 2024 Apr 18;13(8):2362. doi: 10.3390/jcm13082362 (PMC11050850; doi:10.3390/jcm13082362)
Supplement: Supplementary file 1 [file jcm-13-02362-s001.zip]

Archive with 1 entries (1 files):
- jcm-2927760-supplementary.pdf
